# Supplementary material for: Identifying the Multitarget Pharmacological Mechanism of Action of Genistein on Lung Cancer by Integrating Network Pharmacology and Molecular Dynamic Simulation
Source: Molecules. 2024 Apr 23;29(9):1913. doi: 10.3390/molecules29091913 (PMC11085736; doi:10.3390/molecules29091913)
Supplement: Supplementary file 1 [file molecules-29-01913-s001.zip]

Archive with 4 entries (4 files):
- FS1.tif
- FS2.tif
- FS3.tif
- molecules-2925355-supplementary.pdf
